# Supplementary material for: Ecological ubiquity and phylogeny drive nestedness in phages–bacteria networks and shape the bacterial defensome
Source: PLoS Pathog. 2025 Dec 30;21(12):e1013428. doi: 10.1371/journal.ppat.1013428 (PMC12782414; doi:10.1371/journal.ppat.1013428)
Supplement: S2 Table — Null models are described in Moury et al. [30] for B, N, C2, R2 and S, and in Moury et al. [99] for PD. For each null model and each algorithm, the frequency of simulations, among 100, showing a strictly higher nestedness (or modularity) score than that of the actual matrix is indicated. Significantly nested or modular networks (p ≤ 0.05) are indicated in red. (XLSX) [file ppat.1013428.s013.xlsx]

## Sheet: S2Table
Analysis	Algorithm	Score (max. = 1.0)	Null model
			B	N	C2	R2	PD	S
Nestedness	binmatnest2	0.27	0.66	0	0	0	0	0
	NODF2	0.74	0	0	0	0	0	0
	WINE	0.52	0	0	0	0	0	0
Modularity	spinglass	0.14	0	0.73	0	0.78	0.7	0.7
	leading eigenvector	0.13	0	0.02	0	0.07	0.18	0.03
	beckett	0.14	1	0.02	0	0	0.42	0.07
