# Supplementary material for: Ecological ubiquity and phylogeny drive nestedness in phages–bacteria networks and shape the bacterial defensome
Source: PLoS Pathog. 2025 Dec 30;21(12):e1013428. doi: 10.1371/journal.ppat.1013428 (PMC12782414; doi:10.1371/journal.ppat.1013428)
Supplement: S3 Table — The 27 reference phages are highlighted in yellow (25 from the collection described in Feltin et al. [72] and 3 from NCBI). Species and genus-level clusters of the prophages are indicated on the right in colour. High genetic similarities are highlighted in green. (XLSX) [file ppat.1013428.s014.xlsx]

## Sheet: S3Table
	Species	Genera	Genomes	Pseudomonas_phage_Drael01	Pseudomonas_phage_Draal02	Pseudomonas_phage_Draal01	Pseudomonas_phage_Draal03	Pseudomonas_phage_Ulina01	Pseudomonas_phage_Ulitu01	Pseudomonas_phage_Touem01	Pseudomonas_phage_Orimi01	Pseudomonas_phage_Orisa03	Pseudomonas_phage_Orisa01	Pseudomonas_phage_Orisa02	contig_1|provirus_2312615_2366723_CEB0023	contig_1|provirus_1097746_1155708_DGA5F1-1	Pseudomonas_phage_Aurca01	Pseudomonas_phage_Cruim01	NC_074660.1	PP083313.1	contig_1|provirus_3696773_3746114_1B	contig_1|provirus_1655847_1702755_FMu-107	contig_1|provirus_396863_443492_DG1a.7	contig_1|provirus_2513824_2538434_DGA5F1-1	Pseudomonas_phage_Pyxpy01	Pseudomonas_phage_Pyxpy02	Pseudomonas_phage_Arace01	Pseudomonas_phage_Pavpe01	Pseudomonas_phage_Lyrsu03	Pseudomonas_phage_Lyrsu01	Pseudomonas_phage_Lyrsu02	Pseudomonas_phage_Cygsa01	Pseudomonas_phage_Nican01	Pseudomonas_phage_Lepni01	Pseudomonas_phage_Ghual01	Pseudomonas_phage_Ghuch01	contig_1|provirus_4006713_4047385_DG1a.21	contig_1|provirus_1771714_1816419_CCE0067	contig_1|provirus_2579283_2624221_DG1a.21	contig_1|provirus_1312097_1365430_DG1a.7	contig_1|provirus_2798419_2841908_3A	contig_1|provirus_2818479_2876052_CEB0023	contig_1|provirus_3910001_3951582_CSZ0293	contig_1|provirus_4336626_4380825_GAW0049	contig_2|provirus_3120043_3164242_CST0086	contig_1|provirus_2294647_2349979_3A	contig_1|provirus_3910660_3972543_P4.01.01C03	contig_1|provirus_1369322_1426787_GAB0016	contig_1|provirus_2830042_2888548_USA0087
	74	49	Pseudomonas_phage_Drael01	100	94.794	94.796	94.796	1.858	1.818	0	0	0	0	0	0	0	0	0	0	0	0	0	0	0	0.235	0.238	0.055	0	0.255	0.255	0.255	0	0	0	0	0	0	0	0	0	0.053	0	0.055	0	0	0.053	0	0	0
	73	49	Pseudomonas_phage_Draal02	94.794	100	99.87	99.872	1.837	1.798	0	0	0	0	0	0	0	0	0	0	0	0	0	0	0	0.233	0.236	0.055	0	0	0	0	0	0	0	0	0	0	0	0	0	0.053	0	0.054	0	0	0.052	0	0	0
	72	48	Pseudomonas_phage_Draal01	94.796	99.87	100	99.872	1.837	1.798	0	0	0	0	0	0	0	0	0	0	0	0	0	0	0	0.233	0.236	0.055	0	0	0	0	0	0	0	0	0	0	0	0	0	0.053	0	0.054	0	0	0.052	0	0	0
	73	49	Pseudomonas_phage_Draal03	94.796	99.872	99.872	100	1.837	1.798	0	0	0	0	0	0	0	0	0	0	0	0	0	0	0	0.233	0.236	0.055	0	0	0	0	0	0	0	0	0	0	0	0	0	0.053	0	0.054	0	0	0.052	0	0	0
	85	58	Pseudomonas_phage_Ulina01	1.858	1.837	1.837	1.837	100	93.42	0	0	0	0	0	0	0	0	0	0	0	0	0	0	0	0	0	1.08	0.157	0.249	0.249	0.249	0.013	0.04	0.263	0.572	0.512	0	0	0	0	0	0	0	0.089	0.089	0	0	0	0
	86	58	Pseudomonas_phage_Ulitu01	1.818	1.798	1.798	1.798	93.42	100	0	0	0	0	0	0	0	0	0	0	0	0	0	0	0	0	0	0.731	0.159	0.251	0.251	0.251	0.013	0.04	0.283	0.61	0.532	0	0	0	0	0	0	0	0.089	0.089	0	0	0	0
	84	57	Pseudomonas_phage_Touem01	0	0	0	0	0	0	100	0.673	0.917	0.676	0.665	0.78	1.541	1.781	1.745	1.369	1.549	0.958	0.852	1.623	0	0	0	0	0	0	0	0	0.061	0.074	0	0	0	0	0.087	2.17	0.338	0.108	0.449	0	0	0	0.76	0	0.372	0.039
	80	54	Pseudomonas_phage_Orimi01	0	0	0	0	0	0	0.673	100	91.008	95.017	94.729	3.742	2.641	2.94	3.25	3.998	3.088	1.92	2.615	1.624	0	0	0	0	0	0	0	0	0.035	0	0	0	0	0.217	0.73	0.783	0.419	0.521	1.234	0.409	0.302	0.302	3.095	3.173	1.005	2.261
	81	54	Pseudomonas_phage_Orisa03	0	0	0	0	0	0	0.917	91.008	100	95.854	95.549	2.977	2.948	2.575	2.344	2.842	1.923	2.238	1.769	1.482	0	0	0	0	0	0	0	0	0.035	0	0	0	0	0	0.738	0.792	0.423	0.527	1.246	0.414	0.305	0.305	3.784	1.925	0.997	1.723
	81	54	Pseudomonas_phage_Orisa01	0	0	0	0	0	0	0.676	95.017	95.854	100	99.569	2.673	2.544	3.01	2.432	4.026	3.109	2.006	2.157	1.707	0	0	0	0	0	0	0	0	0.035	0	0	0	0	0	0.735	0.789	0.422	0.525	1.242	0.412	0.304	0.304	4.204	1.848	0.994	1.453
	81	54	Pseudomonas_phage_Orisa02	0	0	0	0	0	0	0.665	94.729	95.549	99.569	100	2.74	2.543	2.993	2.415	4.014	3.1	1.99	2.063	1.707	0	0	0	0	0	0	0	0	0.035	0	0	0	0	0	0.735	0.788	0.421	0.524	1.242	0.412	0.304	0.304	4.203	1.847	0.994	1.453
	19	15	contig_1|provirus_2312615_2366723_CEB0023	0	0	0	0	0	0	0.78	3.742	2.977	2.673	2.74	100	8.532	14.705	15.834	12.77	14.533	9.921	14.465	8.884	0	0.031	0.031	0.17	0	0	0	0	0.017	0.043	0	0	0	1.004	4.844	2.983	3.865	3.756	2.418	3.148	3.913	3.913	15.284	8.648	4.095	9.771
	1	1	contig_1|provirus_1097746_1155708_DGA5F1-1	0	0	0	0	0	0	1.541	2.641	2.948	2.544	2.543	8.532	100	55.043	57.1	29.974	32.311	29.259	34.765	30.113	0	0	0	0	0.047	0	0	0	0.027	0.045	0	0	0	3.879	9.052	10.695	10.175	5.781	6.649	4.813	15.616	15.616	29.178	12.72	17.509	12.302
	70	46	Pseudomonas_phage_Aurca01	0	0	0	0	0	0	1.781	2.94	2.575	3.01	2.993	14.705	55.043	100	68.904	34.336	32.169	29.224	46.631	30.811	0	0	0	0.173	0	0	0	0	0.039	0.112	0	0	0	5.029	11.016	8.658	8.725	6.057	6.309	4.843	17.546	17.545	26.533	15.257	14.685	13.528
	71	47	Pseudomonas_phage_Cruim01	0	0	0	0	0	0	1.745	3.25	2.344	2.432	2.415	15.834	57.1	68.904	100	32.763	32.442	30.449	40.501	31.743	0	0	0	0.175	0	0	0	0	0	0	0	0	0	5.661	12.156	7.551	7.61	5.877	6.16	4.817	15.703	15.702	27.452	19.196	18.014	13.459
	61	41	NC_074660.1	0	0	0	0	0	0	1.369	3.998	2.842	4.026	4.014	12.77	29.974	34.336	32.763	100	78.386	34.599	35.915	30.241	0	0	0	0.176	0	0.051	0.051	0.051	0.028	0.038	0	0	0	4.371	12.341	7.022	11.93	3.361	3.933	6.981	18.257	18.256	15.759	12.178	11.425	17.49
	67	44	PP083313.1	0	0	0	0	0	0	1.549	3.088	1.923	3.109	3.1	14.533	32.311	32.169	32.442	78.386	100	40.774	34.261	34.262	0	0	0	0.177	0.071	0.051	0.051	0.051	0.032	0.071	0	0	0	2.2	13.128	8.932	13.203	3.322	3.812	6.958	18.636	18.633	15.608	12.271	11.939	15.767
	29	24	contig_1|provirus_3696773_3746114_1B	0	0	0	0	0	0	0.958	1.92	2.238	2.006	1.99	9.921	29.259	29.224	30.449	34.599	40.774	100	40.624	41.286	0	0	0	0	0	0	0	0	0.038	0.033	0	0	0	2.791	10.555	8.358	11.39	1.726	3.743	7.094	19.144	19.155	10.734	14.311	14.786	14.759
	7	7	contig_1|provirus_1655847_1702755_FMu-107	0	0	0	0	0	0	0.852	2.615	1.769	2.157	2.063	14.465	34.765	46.631	40.501	35.915	34.261	40.624	100	46.073	0	0	0	0.181	0	0	0	0	0.07	0.054	0	0	0	5.483	10.177	7.899	9.049	4.87	4.771	4.595	16.388	16.389	23.368	12.108	9.472	13.168
	35	30	contig_1|provirus_396863_443492_DG1a.7	0	0	0	0	0	0	1.623	1.624	1.482	1.707	1.707	8.884	30.113	30.811	31.743	30.241	34.262	41.286	46.073	100	0	0	0	0	0	0.053	0.053	0.053	0.039	0	0	0	0	2.478	7.207	6.379	7.411	2.654	3.394	10.688	12.476	12.477	12.786	12.663	9.39	14.302
	20	16	contig_1|provirus_2513824_2538434_DGA5F1-1	0	0	0	0	0	0	0	0	0	0	0	0	0	0	0	0	0.036	0	0	0	100	0.291	0.295	0	0	0	0	0	0	0	0	0	0	0	0	0.039	0.035	0	0	0	0	0	0	0	0	0
	83	56	Pseudomonas_phage_Pyxpy01	0.235	0.233	0.233	0.233	0	0	0	0	0	0	0	0.031	0	0	0	0	0	0	0	0	0.291	100	99.11	0.174	0	0.217	0.216	0.217	0	0.027	0	0.053	0.053	0	0	0	0	0	0	0	0	0	0.061	0	0	0
	83	56	Pseudomonas_phage_Pyxpy02	0.238	0.236	0.236	0.236	0	0	0	0	0	0	0	0.031	0	0	0	0	0	0	0	0	0.295	99.11	100	0.176	0	0.161	0.161	0.161	0	0.027	0	0.054	0.054	0	0	0	0	0	0	0	0	0	0.062	0	0	0
	69	45	Pseudomonas_phage_Arace01	0.055	0.055	0.055	0.055	1.08	0.731	0	0	0	0	0	0.17	0	0.173	0.175	0.176	0.177	0	0.181	0	0	0.174	0.176	100	0.539	0	0	0	0	0.215	0	0	0	0	0	0	0	0	0.086	0	0	0	0.268	0	0	0
	82	55	Pseudomonas_phage_Pavpe01	0	0	0	0	0.157	0.159	0	0	0	0	0	0	0.047	0	0	0	0.071	0	0	0	0	0	0	0.539	100	0	0	0	0	0	0	0	0	0	0	0.054	0	0	0	0	0.079	0.079	0	0	0	0
	78	52	Pseudomonas_phage_Lyrsu03	0.255	0	0	0	0.249	0.251	0	0	0	0	0	0	0	0	0	0.051	0.051	0	0	0.053	0	0.217	0.161	0	0	100	99.204	99.146	0.119	0.585	0.081	0.151	0.151	0	0	0	0	0	0	0	0	0	0	0	0	0
	77	51	Pseudomonas_phage_Lyrsu01	0.255	0	0	0	0.249	0.251	0	0	0	0	0	0	0	0	0	0.051	0.051	0	0	0.053	0	0.216	0.161	0	0	99.204	100	99.942	0.119	0.585	0.081	0.151	0.151	0	0	0	0	0	0	0	0	0	0	0	0	0
	78	52	Pseudomonas_phage_Lyrsu02	0.255	0	0	0	0.249	0.251	0	0	0	0	0	0	0	0	0	0.051	0.051	0	0	0.053	0	0.217	0.161	0	0	99.146	99.942	100	0.119	0.585	0.081	0.151	0.151	0	0	0	0	0	0	0	0	0	0	0	0	0
	72	48	Pseudomonas_phage_Cygsa01	0	0	0	0	0	0	0.061	0	0	0	0	0	0.027	0.039	0	0.028	0.032	0.038	0.07	0.039	0	0	0	0	0	0.119	0.119	0.119	100	1.104	0	0	0.023	0	0	0.031	0	0	0	0	0	0	0.151	0	0.06	0.027
	79	53	Pseudomonas_phage_Nican01	0	0	0	0	0.04	0.04	0.074	0	0	0	0	0.043	0.045	0.112	0	0.038	0.071	0.033	0.054	0	0	0.027	0.027	0.215	0	0.585	0.585	0.585	1.104	100	0	0.07	0.038	0	0.131	0	0	0	0	0.077	0	0	0	0	0.028	0
	77	51	Pseudomonas_phage_Lepni01	0	0	0	0	0.263	0.283	0	0	0	0	0	0	0	0	0	0	0	0	0	0	0	0	0	0	0	0.081	0.081	0.081	0	0	100	58.754	58.509	0	0	0	0	0.066	0	0	0	0	0	0	0	0
	75	50	Pseudomonas_phage_Ghual01	0	0	0	0	0.572	0.61	0	0	0	0	0	0	0	0	0	0	0	0	0	0	0	0.053	0.054	0	0	0.151	0.151	0.151	0.011	0.07	58.754	100	88.306	0	0	0	0	0	0	0	0	0	0	0	0	0
	76	50	Pseudomonas_phage_Ghuch01	0	0	0	0	0.512	0.532	0	0	0	0	0	0	0	0	0	0	0	0	0	0	0	0.053	0.054	0	0	0.151	0.151	0.151	0.023	0.038	58.509	88.306	100	0	0.069	0	0	0	0	0	0	0	0	0	0	0
	37	32	contig_1|provirus_4006713_4047385_DG1a.21	0	0	0	0	0	0	0	0.217	0	0	0	1.004	3.879	5.029	5.661	4.371	2.2	2.791	5.483	2.478	0	0	0	0	0	0	0	0	0	0	0	0	0	100	21.037	22.38	14.807	18.704	24.306	5.461	14.145	14.143	6.57	3.952	5.311	4.541
	11	9	contig_1|provirus_1771714_1816419_CCE0067	0	0	0	0	0	0	0.087	0.73	0.738	0.735	0.735	4.844	9.052	11.016	12.156	12.341	13.128	10.555	10.177	7.207	0	0	0	0	0	0	0	0	0	0.131	0	0	0.069	21.037	100	49.776	32.318	33.647	31.329	29.966	21.589	21.588	9.58	10.047	11.373	12.589
	21	17	contig_1|provirus_2579283_2624221_DG1a.21	0	0	0	0	0	0	2.17	0.783	0.792	0.789	0.788	2.983	10.695	8.658	7.551	7.022	8.932	8.358	7.899	6.379	0	0	0	0	0.054	0	0	0	0.031	0	0	0	0	22.38	49.776	100	26.577	27.337	28.746	23.567	19.147	19.147	5.68	3.881	8.714	8.923
	3	3	contig_1|provirus_1312097_1365430_DG1a.7	0	0	0	0	0	0	0.338	0.419	0.423	0.422	0.421	3.865	10.175	8.725	7.61	11.93	13.203	11.39	9.049	7.411	0	0	0	0	0	0	0	0	0	0	0	0	0	14.807	32.318	26.577	100	35.806	30.139	22.687	23.921	23.924	8.969	10.255	23.29	19.477
	23	19	contig_1|provirus_2798419_2841908_3A	0.053	0.053	0.053	0.053	0	0	0.108	0.521	0.527	0.525	0.524	3.756	5.781	6.057	5.877	3.361	3.322	1.726	4.87	2.654	0	0	0	0	0	0	0	0	0	0	0.066	0	0	18.704	33.647	27.337	35.806	100	49.917	18.935	12.714	12.707	10.943	9.113	5.166	4.435
	24	20	contig_1|provirus_2818479_2876052_CEB0023	0	0	0	0	0	0	0.449	1.234	1.246	1.242	1.242	2.418	6.649	6.309	6.16	3.933	3.812	3.743	4.771	3.394	0	0	0	0.086	0	0	0	0	0	0	0	0	0	24.306	31.329	28.746	30.139	49.917	100	13.558	17.252	17.236	8.411	8.831	11.059	8.574
	32	27	contig_1|provirus_3910001_3951582_CSZ0293	0.055	0.054	0.054	0.054	0	0	0	0.409	0.414	0.412	0.412	3.148	4.813	4.843	4.817	6.981	6.958	7.094	4.595	10.688	0	0	0	0	0	0	0	0	0	0.077	0	0	0	5.461	29.966	23.567	22.687	18.935	13.558	100	32.321	32.321	11.587	25.913	18.651	21.158
	40	33	contig_1|provirus_4336626_4380825_GAW0049	0	0	0	0	0.089	0.089	0	0.302	0.305	0.304	0.304	3.913	15.616	17.546	15.703	18.257	18.636	19.144	16.388	12.476	0	0	0	0	0.079	0	0	0	0	0	0	0	0	14.145	21.589	19.147	23.921	12.714	17.252	32.321	100	99.998	8.377	7.812	12.137	10.36
	58	39	contig_2|provirus_3120043_3164242_CST0086	0	0	0	0	0.089	0.089	0	0.302	0.305	0.304	0.304	3.913	15.616	17.545	15.702	18.256	18.633	19.155	16.389	12.477	0	0	0	0	0.079	0	0	0	0	0	0	0	0	14.143	21.588	19.147	23.924	12.707	17.236	32.321	99.998	100	8.373	7.792	12.014	10.355
	16	13	contig_1|provirus_2294647_2349979_3A	0.053	0.052	0.052	0.052	0	0	0.76	3.095	3.784	4.204	4.203	15.284	29.178	26.533	27.452	15.759	15.608	10.734	23.368	12.786	0	0.061	0.062	0.268	0	0	0	0	0.151	0	0	0	0	6.57	9.58	5.68	8.969	10.943	8.411	11.587	8.377	8.373	100	31.109	32.223	25.79
	34	29	contig_1|provirus_3910660_3972543_P4.01.01C03	0	0	0	0	0	0	0	3.173	1.925	1.848	1.847	8.648	12.72	15.257	19.196	12.178	12.271	14.311	12.108	12.663	0	0	0	0	0	0	0	0	0.014	0	0	0	0	3.952	10.047	3.881	10.255	9.113	8.831	25.913	7.812	7.792	31.109	100	45.553	46.828
	4	4	contig_1|provirus_1369322_1426787_GAB0016	0	0	0	0	0	0	0.372	1.005	0.997	0.994	0.994	4.095	17.509	14.685	18.014	11.425	11.939	14.786	9.472	9.39	0	0	0	0	0	0	0	0	0.06	0.028	0	0	0	5.311	11.373	8.714	23.29	5.166	11.059	18.651	12.137	12.014	32.223	45.553	100	46.576
	25	21	contig_1|provirus_2830042_2888548_USA0087	0	0	0	0	0	0	0.039	2.261	1.723	1.453	1.453	9.771	12.302	13.528	13.459	17.49	15.767	14.759	13.168	14.302	0	0	0	0	0	0	0	0	0.027	0	0	0	0	4.541	12.589	8.923	19.477	4.435	8.574	21.158	10.36	10.355	25.79	46.828	46.576	100
	26	22	contig_1|provirus_2832032_2896496_1B	0	0	0	0	0	0	0	1.456	1.653	1.451	1.45	6.519	10.024	11.931	10.97	16.463	15.884	11.125	15.173	9.874	0	0	0	0	0	0	0	0	0.013	0	0.051	0	0	4.908	15.037	9.41	18.459	9.853	14.401	20.063	12.745	12.738	25.382	40.679	46.343	51.476
	22	18	contig_1|provirus_2604399_2665576_FMu-107	0	0	0	0	0	0	0	1.298	1.351	1.261	1.261	6.675	12.45	14.618	11.984	10.014	10.781	7.074	17.228	8.657	0	0	0	0	0	0	0	0	0.02	0	0	0	0	5.527	11.941	8.657	7.242	13.975	18.95	14.24	8.319	8.324	32.775	32.863	31.116	37.172
	36	31	contig_1|provirus_3991077_4050568_CEB0023	0	0	0	0	0	0	0.171	1.125	0.825	1.003	1.002	5.856	10.424	13.63	11.67	9.223	9.457	6.497	13.878	10.247	0	0	0	0	0	0	0	0	0.037	0	0	0	0	5.404	11.993	9.102	9.235	8.269	15.63	14.062	6.695	6.694	31.844	26.231	31.286	38.333
	5	5	contig_1|provirus_1591718_1663157_CEB0083	0	0	0	0	0	0	0.248	2.716	1.494	1.489	1.489	7.145	9.406	11.119	10.901	11.915	10.94	11.736	13.483	11.327	0	0	0	0	0	0	0	0	0	0.025	0	0	0	6.415	9.251	3.953	8.652	6.713	12.503	16.605	8.389	8.418	25.793	36.951	35.468	41.622
	60	40	MW862109.1	0	0	0	0	0	0	2.249	3.76	2.669	2.921	2.92	13.769	30.954	37.131	33.595	16.506	17.194	14.857	23.183	17.398	0	0	0	0.171	0	0	0	0	0.04	0	0	0	0	6.744	9.597	10.959	8.69	5.05	10.256	12.748	9.878	9.878	38.162	29.848	29.139	45.871
	45	35	contig_1|provirus_5169934_5188212_DG8.15	0	0	0	0	0	0	0.051	0	0	0	0	1.006	2.257	2.58	2.977	3.338	3.009	3.413	3.267	3.143	0	0	0	0.026	0	0	0	0	0	0	0	0	0	1.852	3.655	1.922	2.406	1.378	1.575	3.861	3.891	3.891	2.144	2.852	3.08	2.945
	48	35	contig_1|provirus_5340918_5360292_3A	0	0	0	0	0	0	0.05	0	0	0	0	0.999	2.194	2.528	2.679	3.258	2.915	2.78	2.927	3.112	0	0	0	0.026	0	0	0	0	0	0	0	0	0	1.802	3.506	1.748	2.107	1.26	1.614	3.694	3.682	3.682	2.128	2.823	3.074	2.969
	58	39	contig_2|provirus_277094_296470_CSZ0341	0	0	0	0	0	0	0.05	0	0	0	0	1.002	2.194	2.536	2.697	3.269	2.915	2.779	2.939	3.112	0	0	0	0.026	0	0	0	0	0	0	0	0	0	1.802	3.613	1.838	2.11	1.263	1.614	3.515	3.695	3.695	2.134	2.833	3.076	2.976
	46	35	contig_1|provirus_5213972_5233531_FMu-107	0.077	0	0	0	0	0	0.05	0	0	0	0	0.985	2.244	2.511	2.894	3.252	2.904	2.842	3.233	3.118	0	0	0	0.026	0	0.063	0.063	0.063	0.044	0	0	0	0	1.919	3.621	1.811	2.355	1.259	1.621	3.597	3.515	3.515	2.15	2.82	3.048	2.725
	46	35	contig_1|provirus_5212035_5231940_93D	0	0	0	0	0	0	0.102	0	0	0	0	0.992	2.182	2.508	2.657	3.234	2.896	2.761	2.965	3.096	0	0	0	0.026	0	0	0	0	0	0.021	0	0	0	1.789	3.481	1.73	2.348	1.252	1.652	3.666	3.655	3.655	2.116	2.807	3.055	2.951
	48	35	contig_1|provirus_5445492_5465105_CEB0023	0	0	0	0	0	0	0.05	0	0	0	0	0.99	2.145	2.611	2.677	3.309	3.056	3.353	2.96	3.107	0	0	0	0.026	0	0	0	0	0	0	0	0	0	1.798	3.525	1.726	2.369	1.268	1.689	3.646	3.781	3.781	2.113	2.825	3.07	2.947
	48	35	contig_1|provirus_5520741_5542252_CCE0067	0.045	0.044	0.044	0.044	0	0.104	0.041	0.089	0.09	0.09	0.09	0.957	2.071	2.52	2.652	3.102	2.865	3.113	3.537	2.941	0	0.039	0.04	0	0	0	0	0	0.022	0	0	0	0	1.975	3.555	1.821	2.421	1.234	1.636	3.633	3.613	3.613	2.143	2.65	2.772	3.009
	40	33	contig_1|provirus_4449623_4470935_11C	0.081	0.08	0.08	0.08	0	0.104	0.041	0	0	0	0	0.957	2.104	2.471	2.675	3.209	2.876	3.1	3.505	2.867	0	0.039	0.04	0	0	0	0	0	0.022	0	0	0	0	1.529	3.599	1.851	2.36	1.231	1.615	3.558	3.575	3.575	2.072	2.662	2.796	3.014
	67	44	NZ_GL385313.1|provirus_14049_35513_MAFF302273PT	0.081	0.08	0.08	0.08	0	0.104	0.058	0.089	0.09	0.09	0.09	0.974	1.954	2.39	2.53	2.925	2.612	2.971	3.136	2.905	0	0.039	0.04	0	0	0	0	0	0	0.036	0	0	0	1.802	3.22	1.828	2.231	1.195	1.693	3.001	3.232	3.232	1.954	2.496	2.909	2.706
	40	33	contig_1|provirus_4464988_4486306_USA0005	0.081	0.08	0.08	0.08	0	0.104	0.058	0.089	0.09	0.09	0.09	0.976	2.122	2.549	2.688	2.894	2.777	3.13	3.321	3.07	0	0.039	0.04	0	0	0	0	0	0	0.036	0	0	0	1.807	3.379	1.832	2.375	1.197	1.696	3.103	3.391	3.391	2.153	2.61	3.016	3.067
	5	5	contig_1|provirus_1393716_1415028_GAW0049	0.045	0.045	0.045	0.045	0	0.104	0.058	0.089	0.09	0.09	0.09	0.971	2.094	2.529	2.662	3.088	2.778	3.136	3.295	3.082	0	0.039	0.04	0	0	0	0	0	0	0	0	0	0	1.794	3.398	1.823	2.339	1.204	1.701	3.1	3.392	3.392	2.103	2.613	3.085	2.836
	57	38	contig_2|provirus_20060_41372_CST0086	0.045	0.045	0.045	0.045	0	0.104	0.058	0.089	0.09	0.09	0.09	0.971	2.094	2.529	2.662	3.088	2.778	3.136	3.295	3.082	0	0.039	0.04	0	0	0	0	0	0	0	0	0	0	1.794	3.398	1.823	2.339	1.204	1.701	3.1	3.392	3.392	2.103	2.613	3.085	2.836
	8	8	contig_1|provirus_1723129_1744668_CC1429	0	0	0	0	0	0	0.028	0	0	0	0	0.957	1.98	2.499	2.732	2.925	2.759	3.16	3.464	2.614	0	0	0	0.026	0	0	0	0	0	0	0	0	0	1.877	3.128	1.697	2.375	1.101	1.466	3.108	3.012	3.012	2.032	2.962	2.573	3.103
	56	37	contig_1|provirus_756590_777157_P3.01.09C09	0	0	0	0	0	0	0	0	0	0	0	0.972	2.249	2.625	2.785	2.795	2.716	3.238	3.222	2.622	0	0	0	0.027	0	0	0	0	0	0	0	0	0	1.91	3.049	1.869	2.46	1.177	1.571	3.218	3.177	3.177	2.112	2.771	2.9	3.052
	27	23	contig_1|provirus_3568444_3589010_DG12.20	0	0	0	0	0	0	0	0	0	0	0	0.972	2.254	2.63	2.785	2.848	2.713	3.238	3.034	2.643	0	0	0	0.027	0	0	0	0	0	0	0	0	0	1.911	3.046	1.878	2.479	1.177	1.569	3.218	3.162	3.162	2.095	2.781	2.882	3.062
	27	23	contig_1|provirus_3679779_3700346_19B	0	0	0	0	0	0	0	0	0	0	0	0.972	2.251	2.628	2.788	2.851	2.713	3.236	3.216	2.643	0	0	0	0.027	0.036	0	0	0	0	0	0	0	0	1.91	3.043	1.878	2.479	1.177	1.571	3.218	3.165	3.165	2.125	2.783	2.882	3.064
	52	37	contig_1|provirus_5701507_5720431_DGA5F1-1	0	0	0	0	0	0	0	0	0	0	0	0.994	2.357	2.797	2.972	3.205	2.851	3.352	3.345	2.785	0	0	0	0.027	0	0	0	0	0	0	0	0	0	1.963	3.112	1.932	2.491	1.202	1.61	3.305	3.219	3.219	2.125	2.505	3.01	2.649
	52	37	contig_1|provirus_5644102_5663019_SZ0049	0	0	0	0	0	0	0	0	0	0	0	0.997	2.125	2.567	2.737	2.892	2.843	3.343	3.078	2.786	0	0	0	0.027	0	0	0	0	0	0	0	0	0	1.963	3.112	1.932	2.541	1.211	1.608	3.379	3.261	3.261	2.162	2.502	2.711	2.652
	52	37	contig_1|provirus_5735730_5754651_DG1a.21	0	0	0	0	0	0	0	0	0	0	0	0.994	2.359	2.8	2.86	2.895	2.854	3.349	3.33	2.758	0	0	0	0.027	0	0	0	0	0	0	0	0	0	1.96	3.115	1.892	2.483	1.202	1.595	3.296	3.216	3.216	2.109	2.495	2.968	2.628
	58	39	contig_3|provirus_804011_822554_AF0015	0.104	0.103	0.103	0.103	0	0	0.029	0	0	0	0	0.988	2.099	2.524	2.75	2.919	2.582	3.3	3.083	2.651	0	0	0	0.053	0	0	0	0	0	0.019	0	0	0	1.976	3.345	1.897	2.493	1.206	1.529	3.237	3.216	3.216	2.216	2.347	2.661	2.452
	61	41	NZ_AVDY02000311.1|provirus_14286_32904_USA0007	0	0	0	0	0	0	0	0	0	0	0	1.001	2.079	2.521	2.764	2.884	2.792	3.322	3.341	2.707	0	0	0	0.027	0.037	0	0	0	0	0.019	0	0	0	1.987	3.345	1.942	2.524	1.214	1.536	3.306	3.251	3.251	2.142	2.457	2.955	2.602
	64	43	NZ_AVEG02000266.1|provirus_14232_34697_CC1559	0	0	0	0	0	0	0.029	0	0	0	0	0.963	2.259	2.693	2.799	2.867	2.725	3.166	3.242	2.638	0	0	0	0.052	0.036	0	0	0	0	0.019	0	0	0	1.91	3.142	1.845	2.472	1.166	1.476	3.23	3.22	3.22	2.079	2.777	2.87	2.987
	64	43	NZ_AVEF02000252.1|provirus_170_19806_CC1583	0	0	0	0	0	0.05	0	0	0	0	0	0.982	2.113	2.631	2.764	3.24	2.893	3.239	3.204	3.166	0	0.04	0.04	0	0	0	0	0	0	0	0	0	0	2.01	3.618	1.809	2.321	1.169	1.637	3.659	3.509	3.509	2.097	2.542	2.94	2.507
	34	29	contig_1|provirus_3958274_3975980_CEB0083	0	0	0	0	0	0.052	0	0	0	0	0	1.011	2.157	2.696	2.828	3.316	2.968	3.311	3.296	3.057	0	0.04	0.041	0	0.037	0	0	0	0	0	0	0	0	1.881	3.717	1.868	2.382	1.19	1.668	3.775	3.625	3.625	2.139	2.711	3.013	2.78
	14	12	contig_1|provirus_20053_37661_CSZ0293	0	0	0	0	0	0	0	0	0	0	0	1.018	2.16	2.697	2.835	3.327	2.978	3.328	3.298	3.266	0	0.04	0.041	0	0	0	0	0	0	0	0	0	0	2.073	3.733	1.861	2.388	1.205	1.681	3.781	3.611	3.611	2.158	2.607	3.017	2.658
	40	33	contig_1|provirus_4826589_4844320_SZ0119	0	0	0	0	0	0.052	0	0	0	0	0	1.008	2.175	2.698	2.838	3.338	2.99	3.328	3.304	3.266	0	0.04	0.041	0	0	0	0	0	0	0	0	0	0	1.894	3.732	1.873	2.403	1.202	1.678	3.79	3.643	3.643	2.146	2.618	3.028	2.653
	58	39	contig_2|provirus_2484392_2502000_JFJ0040	0	0	0	0	0	0.052	0	0	0	0	0	1.01	2.178	2.702	2.843	3.344	2.996	3.334	3.311	3.272	0	0.04	0.041	0	0	0	0	0	0	0	0	0	0	1.898	3.739	1.877	2.408	1.205	1.681	3.798	3.65	3.65	2.15	2.622	3.033	2.658
	17	14	contig_1|provirus_2308593_2328082_GAW0089	0.084	0.082	0.082	0.082	0	0.107	0.041	0.092	0.093	0.093	0.093	0.981	2.11	2.561	2.7	3.072	2.743	3.193	3.328	3.143	0	0.04	0.04	0	0	0	0	0	0	0.036	0	0	0	1.828	3.421	1.856	2.392	1.181	1.643	3.105	3.479	3.479	2.172	2.657	3.089	2.832
	52	37	contig_1|provirus_5669756_5689043_1B	0.047	0.046	0.046	0.046	0	0.107	0.041	0.092	0.093	0.093	0.093	0.989	2.118	2.499	2.72	3.132	2.768	3.214	3.335	3.204	0	0.04	0.04	0	0	0	0	0	0	0.036	0	0	0	1.835	3.438	1.865	2.444	1.188	1.652	3.365	3.494	3.494	2.179	3.038	3.034	3.238
	40	33	contig_1|provirus_440518_459871_USA0088	0.047	0.046	0.046	0.046	0	0.107	0.041	0.092	0.093	0.093	0.093	0.986	2.137	2.523	2.707	3.032	2.74	3.24	3.543	2.98	0	0.04	0.04	0	0	0	0	0	0.022	0	0	0	0	1.836	3.178	1.86	2.438	1.19	1.604	3.614	3.55	3.55	2.172	2.667	2.803	3.084
	52	37	contig_1|provirus_5958497_5977849_USA0087	0.047	0.046	0.046	0.046	0	0.107	0.041	0.092	0.093	0.093	0.093	0.98	2.116	2.5	2.713	3.284	2.87	3.214	3.613	2.949	0	0.04	0.04	0	0	0	0	0	0.022	0	0	0	0	1.833	3.634	1.857	2.493	1.181	1.589	3.707	3.757	3.757	2.161	2.676	2.628	3.043
	5	5	contig_1|provirus_1395120_1413217_41D	0.048	0.047	0.047	0.047	0	0	0.042	0.094	0.095	0.095	0.095	1.005	2.182	2.56	2.764	3.39	2.948	3.265	3.72	3.044	0	0.04	0.041	0	0	0	0	0	0.022	0	0	0	0	1.872	3.688	1.894	2.509	1.218	1.625	3.782	3.769	3.769	2.187	2.351	2.86	2.713
	67	44	NZ_JYHJ01000011.1|provirus_63780_81877_41A	0.048	0.047	0.047	0.047	0	0	0.042	0.094	0.095	0.095	0.095	1.005	2.182	2.56	2.764	3.39	2.948	3.265	3.72	3.044	0	0.04	0.041	0	0	0	0	0	0.022	0	0	0	0	1.872	3.688	1.894	2.509	1.218	1.625	3.782	3.769	3.769	2.187	2.351	2.86	2.713
	2	2	contig_1|provirus_1228775_1246530_CC1434	0.048	0.047	0.047	0.047	0	0.11	0.042	0.094	0.096	0.095	0.095	1.005	2.195	2.566	2.78	3.158	2.8	3.315	3.609	3.072	0	0.04	0.041	0	0	0	0	0	0.022	0	0	0	0	1.889	3.436	1.908	2.462	1.221	1.63	3.549	3.609	3.609	2.189	2.354	2.886	2.722
	14	12	contig_1|provirus_20143_37897_P4.01.01C03	0.048	0.047	0.047	0.047	0	0.11	0.042	0.094	0.096	0.095	0.095	1.007	2.176	2.566	2.777	3.401	2.943	3.285	3.73	3.044	0	0.04	0.041	0	0	0	0	0	0.022	0	0	0	0	1.886	3.711	1.908	2.518	1.221	1.633	3.75	3.787	3.787	2.195	2.364	2.947	2.727
	40	33	contig_1|provirus_4420689_4438444_DG1a.7	0.048	0.047	0.047	0.047	0	0.11	0.042	0.094	0.096	0.095	0.095	0.994	2.146	2.553	2.764	3.218	2.78	3.297	3.594	3.041	0	0.04	0.041	0	0	0	0	0	0.022	0	0	0	0	1.869	3.24	1.895	2.453	1.221	1.633	3.637	3.58	3.58	2.173	2.349	2.875	2.714
	26	22	contig_1|provirus_2853236_2871402_DGA11F1-17	0	0	0	0	0	0.052	0	0	0	0	0	1.004	2.154	2.685	2.824	3.28	2.946	3.306	3.298	3.222	0	0.04	0.041	0	0.037	0	0	0	0	0	0	0	0	1.873	3.7	1.86	2.364	1.207	1.703	3.749	3.608	3.608	2.144	2.618	2.992	2.55
	58	39	contig_2|provirus_593217_611383_DGA11F1-15	0	0	0	0	0	0.052	0	0	0	0	0	1.004	2.154	2.685	2.824	3.28	2.946	3.306	3.298	3.222	0	0.04	0.041	0	0.037	0	0	0	0	0	0	0	0	1.873	3.7	1.86	2.364	1.207	1.703	3.749	3.608	3.608	2.144	2.618	2.992	2.55
	29	24	contig_1|provirus_3845664_3863707_SZB0008	0	0	0	0	0	0.052	0	0	0	0	0	1.006	2.16	2.692	2.829	3.289	2.991	3.315	3.304	3.269	0	0.04	0.041	0	0.037	0	0	0	0	0	0	0	0	1.877	3.71	1.864	2.37	1.209	1.703	3.767	3.618	3.618	2.151	2.735	2.997	2.773
	8	8	contig_1|provirus_1715294_1733336_DGA9CS5-8	0	0	0	0	0	0.052	0	0	0	0	0	1.006	2.168	2.695	2.834	3.3	2.965	3.312	3.313	3.244	0	0.04	0.041	0	0	0	0	0	0	0	0	0	0	1.884	3.713	1.867	2.309	1.206	1.695	3.774	3.631	3.631	2.145	2.743	3.008	2.776
	40	33	contig_1|provirus_456793_474835_DGA9CS5-15	0	0	0	0	0	0.052	0	0	0	0	0	1.006	2.168	2.695	2.834	3.3	2.965	3.312	3.313	3.244	0	0.04	0.041	0	0	0	0	0	0	0	0	0	0	1.884	3.713	1.867	2.309	1.206	1.695	3.774	3.631	3.631	2.145	2.743	3.008	2.776
	37	32	contig_1|provirus_4306490_4326149_GAB0016	0.046	0.046	0.046	0.046	0	0.107	0.07	0.091	0.093	0.092	0.092	0.976	2.083	2.482	2.694	3.191	2.849	3.183	3.566	2.911	0	0.04	0.04	0	0	0	0	0	0.022	0	0	0	0	1.807	3.576	1.833	2.469	1.165	1.574	3.712	3.724	3.724	2.144	2.649	2.6	3.013
	40	33	contig_1|provirus_4946716_4966169_DG12.6	0.047	0.046	0.046	0.046	0	0.107	0.07	0.092	0.093	0.093	0.093	0.984	2.124	2.567	2.709	3.141	2.759	3.215	3.249	3.16	0	0.04	0.04	0	0	0	0	0	0	0.036	0	0	0	1.813	3.42	1.854	2.391	1.204	1.664	3.188	3.475	3.475	2.142	2.668	3.077	2.851
	58	39	contig_2|provirus_5157550_5177015_7C	0.084	0.082	0.082	0.082	0	0.107	0.07	0.092	0.093	0.093	0.093	0.989	2.159	2.595	2.735	2.946	2.781	3.209	3.348	3.153	0	0.04	0.04	0	0	0	0	0	0	0.036	0	0	0	1.819	3.431	1.863	2.393	1.191	1.654	3.119	3.49	3.49	2.147	2.669	3.043	3.087
	8	8	contig_1|provirus_1676426_1688405_DG1a.7	0	0	0	0	0	0	0	0	0	0	0	1.041	1.064	1.148	1.176	1.203	1.224	1.226	1.352	1.31	0	0	0	0	0	0	0	0	0	0	0	0	0	1.535	1.367	1.374	3.48	1.334	1.142	1.458	1.353	1.353	1.224	6.229	1.125	1.119
	31	26	contig_1|provirus_3869859_3910966_FMu-107	0	0	0	0	0	0	0	0.071	0.072	0.072	0.072	0.714	4.316	0.76	0.773	0.781	0.761	0.787	0.848	0.903	0	0	0	0	0	0	0	0	0	0	0	0	0	2.7	0.825	2.554	5.733	3.307	2.649	1.514	0.856	0.856	0.892	2.772	4.007	0.745
	51	36	contig_1|provirus_5620787_5669877_GAW0089	0	0	0	0	0	0	0	0	0	0	0	0.632	0.854	0.731	0.742	0.751	0.747	0.75	0.879	0.802	0	0	0	0	0	0	0	0	0	0	0	0	0	2.551	0.872	2.386	2.312	2.317	2.03	0.825	0.798	0.798	0.954	0.678	0.709	0.699
	17	14	contig_1|provirus_2306945_2347619_1B	0	0	0	0	0	0	0	0	0	0	0	0.739	0.787	1.232	1.253	0.954	1.225	1.3	1.048	0.975	0	0	0	0	0	0	0	0	0	0	0	0	0	2.931	1.424	2.663	2.802	3.545	2.851	1.802	1.631	1.631	0.871	1.543	1.771	0.797
	64	43	NZ_AVEF02000222.1|provirus_147193_191313_CC1583	0	0	0	0	0	0	0	0	0	0	0	2.806	4.291	0.759	0.771	0.794	0.796	0.796	0.907	0.931	0	0	0	0	0	0	0	0	0	0	0.049	0	0	2.745	0.869	2.511	5.615	3.317	2.578	1.508	0.937	0.937	3.153	1.313	3.902	0.772
	27	23	contig_1|provirus_2919402_2974172_SZ0049	0	0	0	0	0	0	0	0	0	0	0	0.672	3.621	1.216	1.235	0.709	1.107	1.072	0.769	0.761	0	0	0	0	0	0	0	0	0	0	0.043	0	0	3.791	1.289	2.309	5.813	2.418	2.771	0.951	1.764	1.764	0.874	1.577	4.626	0.676
	40	33	contig_1|provirus_4518890_4563899_19B	0	0	0	0	0	0	0	0	0	0	0	0.674	0.724	0.744	0.757	0.789	0.774	0.778	0.853	0.908	0	0	0	0	0	0	0	0	0	0.064	0	0	0	2.673	0.852	2.446	2.304	3.388	2.476	1.922	0.868	0.868	0.859	1.413	0.74	0.736
	67	44	NZ_GL385312.1|provirus_74881_164677_MAFF302273PT	0	0	0	0	0	0	0	0.052	0.052	0.052	0.052	0.478	0.517	0.514	0.52	0.592	0.606	0.553	0.657	0.622	0	0	0	0	0	0	0	0	0	0.049	0	0	0.041	1.782	0.575	1.658	1.572	2.149	1.768	0.977	0.582	0.582	0.577	0.918	0.52	0.759
	14	12	contig_1|provirus_1961347_1995212_CSZ0341	0	0	0	0	0	0	0	0	0	0	0	0	0.03	0	0	0.084	0.089	0.03	0	0	0	0	0	0.032	0	0	0	0	0.01	0.049	0	0	0	0	0.061	0	1.475	0.499	0	0	0	0	0	0.088	0	0
	57	38	contig_1|provirus_78170_115487_FMu-107	0	0	0	0	0	0	0	0	0	0	0	0	0	0	0	0.029	0.079	0	0	0	0	0	0	0	0	0	0	0	0.066	0.132	0	0	0	0	0	0	0	0.116	0.114	0	0	0	0	0	0	0
	52	37	contig_1|provirus_56355_94252_DG8.15	0	0	0	0	0	0	0	0	0	0	0	0	0	0	0.058	0.029	0.094	0	0	0	0	0	0	0	0	0	0	0	0.051	0.141	0	0	0.031	0	0	0	0	0.088	0.113	0	0	0	0	0	0	0
	56	37	contig_1|provirus_656093_697039_CSZ0341	0	0	0	0	0	0	0	0	0	0	0	0	0	0	0	0	0.091	0	0	0	0	0	0	0	0	0	0	0	0.025	0.065	0	0	0	0	0	0	1.272	0.085	0.11	0	0.08	0.08	0	0	0	0
	61	41	NZ_AVEF02000088.1|provirus_17292_48112_CC1583	0	0	0	0	0	0	0	0.062	0.063	0.063	0.063	0	0	0	0	0.041	0.088	0	0	0	0	0	0	0	0	0	0	0	0.01	0.018	0	0	0	0	0	0	0	0	0.035	0.077	0	0	0	0.06	0	0
	32	27	contig_1|provirus_3882615_3923585_DG12.20	0	0	0	0	0	0	0	0	0	0	0	0	0	0	0	0.078	0.083	0	0	0	0.104	0	0	0	0	0	0	0	0	0.065	0	0	0	0	0.056	0	0	0.128	0.146	0.058	0	0	0	0.047	0.03	0
	52	37	contig_1|provirus_5784634_5822585_P3.01.09C09	0	0	0	0	0	0	0	0	0	0	0	0	0.029	0	0	0.081	0.085	0.029	0	0	0	0	0	0.03	0	0	0	0	0.01	0.084	0	0	0	0	0.058	0	0	0.088	0.113	0	0	0	0.031	0	0	0
	12	10	contig_1|provirus_1907166_1949012_GAW0089	0	0	0	0	0	0	0	0	0	0	0	0	0	0	0	0.075	0.08	0	0	0	0	0	0	0	0.072	0	0	0	0	0.065	0	0	0	0.07	0	0	0	0.084	0.109	0	0	0	0	0	0	0
	37	32	contig_1|provirus_415787_454162_P4.01.01C03	0	0	0	0	0	0	0	0	0	0	0	0	0	0	0	0.078	0.083	0	0	0	0	0	0	0	0	0	0	0	0.024	0.099	0.027	0	0	0.073	0	0	0	0.088	0.113	0.033	0	0	0	0.026	0.063	0
	48	35	contig_1|provirus_5553734_5590912_USA0087	0	0	0	0	0	0	0	0	0	0	0	0	0	0	0	0.079	0.084	0	0	0	0	0	0	0	0.071	0	0	0	0	0.1	0.028	0	0	0	0	0	0	0.089	0.114	0.033	0	0	0	0.026	0	0
	30	25	contig_1|provirus_3851233_3869122_DG12.20	0	0	0	0	0	0	0	0.191	0.194	0.193	0.193	1.34	0	0	0.607	0.133	0.133	0.104	0.142	0.645	0	0	0	0	0	0	0	0	0	0	0	0	0	0.686	0	0	0	0	0.085	0	0	0	0.397	0.852	0.589	0.03
	12	10	contig_1|provirus_1911862_1925931_USA0005	0	0	0	0	0	0	0.045	0.173	0.176	0.175	0.175	0.538	5.163	0.837	0.857	1.156	2.248	1.65	0.282	0.288	0	0	0	0	0	0	0	0	0	0	0	0	0	0	4.665	1.747	9.986	5.627	5.66	7.502	3.401	3.413	0.473	4.73	8.594	1.531
	58	39	contig_2|provirus_206562_219428_JFJ0040	0	0	0	0	0	0	0	0.649	0.66	0.656	0.656	4.611	0.539	3.88	3.963	3.344	4.351	0.993	3.205	2.094	0	0	0	0	0	0	0	0	0	0	0	0	0	0	7.319	4.083	1.515	7.621	8.614	2.674	2.229	2.213	2.902	12.914	1.483	5.952
[truncated: 70 more columns]
